# Supplementary material for: Lean Body Mass and Muscle Cross-Sectional Area Adaptations Among College Age Males with Different Strength Levels across 11 Weeks of Block Periodized Programmed Resistance Training
Source: Int J Environ Res Public Health. 2021 Apr 29;18(9):4735. doi: 10.3390/ijerph18094735 (PMC8124523; doi:10.3390/ijerph18094735)
Supplement: Supplementary file 1 [file ijerph-18-04735-s001.zip]

Archive with 1 entries (1 files):
- ijerph-1156879-supplementary.pdf
